# Supplementary material for: Social reward outcompetes drug seeking dopaminergic ensembles to prevent relapse
Source: Nat Commun. 2026 Apr 3;17:3462. doi: 10.1038/s41467-026-71357-4 (PMC13076667; doi:10.1038/s41467-026-71357-4)
Supplement: Supplementary file 4 — Source Data [file 41467_2026_71357_MOESM4_ESM.xlsx]

## Sheet: Fig. 1
	Fig. 1b-d
		SA Training												SA Training												SA Extinction												SA Extinction
		Social reward Active												Social reward Inactive												Social reward Active												Social reward Inactive
		animal day	N1	N2	N3	N4	N5	N6	N7	N8	N9	N10		animal day	N1	N2	N3	N4	N5	N6	N7	N8	N9	N10		animal day	N1	N2	N3	N4	N5	N6	N7	N8	N9	N10		animal day	N1	N2	N3	N4	N5	N6	N7	N8	N9	N10
		1	72	20	142	87	164	101	150	13	101	107		1	5	23	0	24	29	112	23	1	1	48		12	119	278	267	211	289	179	121	187	211	279		12	13	43	0	31	22	17	19	1	1	9
		2	100	57	187	186	106	147	17	13	52	109		2	0	19	127	13	5	62	1	1	1	13		13	58	211	88	181	264	58	119	138	168	252		13	17	113	0	65	28	15	78	1	1	9
		3	75	135	129	90	131	173	135	82	103	118		3	0	0	1	3	8	31	3	1	1	6		14	27	51	42	130	134	56	48	138	66	52		14	21	74	0	79	14	27	111	1	1	8
		4	58	122	124	62	128	142	98	51	143	69		4	3	5	0	1	20	15	0	1	1	0		15	29	42	77	38	43	19	27	59	23	20		15	12	42	0	56	14	10	87	1	1	0
		5	58	203	125	108	294	162	91	71	106	35		5	3	30	0	2	17	26	8	1	1	42		16	31	32	74	80	10	42	15	30	42	63		16	10	45	0	49	9	9	45	1	1	8
		6	90	165	93	133	319	81	125	65	141	94		6	14	43	0	6	3	18	5	1	1	0		17	25	36	32	30	14	26	34	36	85	42		17	4	24	0	8	25	5	15	1	0	16
		7	66	110	187	75	220	52	57	28	127	215		7	0	39	0	8	4	2	47	16	1	0		18	9	35	47	32	21	10	35	20	11	29		18	9	34	0	16	12	3	25	2	0	15
		8	77	121	198	86	231	63	68	79	138	226		8	0	12	0	8	1	1	12	1	1	0		19	36	31	81	55	28	44	49	77	12	9		19	20	9	0	0	9	16	18	2	0	0
		9	76	121	178	91	245	95	79	87	141	221		9	0	11	0	5	1	1	5	1	1	0		20	41	16	114	19	28	21	24	22	51	38		20	10	18	0	9	7	5	10	0	0	40
		10	67	141	189	111	241	111	104	69	135	226		10	0	16	0	8	3	1	7	1	1	0		21	22	28	31	14	12	12	6	8	30	29		21	10	26	0	7	1	3	5	0	0	20
																										22	14	12	70	60	9	22	14	7	62	162		22	7	20	0	35	4	4	3	2	0	35
																										23	29	7	24	16	7	17	19	8	21	24		23	9	2	0	3	3	2	12	0	0	5
																										24	26	4	21	13	34	14	16	5	18	21		24	10	21	0	12	2	5	2	0	0	13
																										25	14	7	14	11	29	12	4	6	14	18		25	7	2	2	1	1	1	3	2	2	1
		SA Training												SA Training												SA Extinction												SA Extinction
		No reward Active												No reward Inactive												No reward Active												No reward Inactive
		animal day	N11	N12	N13	N14	N15	N16	N17	N18	N19	N20		animal day	N11	N12	N13	N14	N15	N16	N17	N18	N19	N20		animal day	N11	N12	N13	N14	N15	N16	N17	N18	N19	N20		animal day	N11	N12	N13	N14	N15	N16	N17	N18	N19	N20
		1	168	291	18	37	17	22	35	81	101	157		1	153	55	15	10	8	8	10	40	13	27		12	352	398	187	143	271	267	176	161	126	199		12	50	23	21	111	17	21	45	23	7	43
		2	180	101	15	17	25	15	19	86	83	220		2	150	50	26	6	23	2	15	104	4	27		13	144	223	93	130	81	80	91	157	34	106		13	40	40	29	136	16	28	50	77	5	22
		3	115	110	67	18	160	20	30	80	80	110		3	62	0	108	3	100	4	3	83	0	8		14	67	176	33	58	85	88	27	56	51	96		14	30	37	12	41	30	20	10	34	11	63
		4	109	161	107	77	215	157	55	58	97	73		4	70	31	88	6	3	15	10	98	2	39		15	78	74	23	85	28	28	38	72	6	88		15	16	1	85	47	5	31	7	42	0	38
		5	298	292	106	107	89	160	184	39	92	154		5	62	23	0	0	3	25	17	62	0	30		16	77	60	36	49	43	25	18	55	5	99		16	21	3	33	20	25	5	7	65	2	43
		6	183	204	93	76	77	74	86	71	93	110		6	66	10	3	1	3	21	6	17	3	23		17	19	43	33	19	22	18	12	23	17	82		17	9	34	58	8	35	6	2	17	7	20
		7	233	158	104	77	46	110	138	83	79	88		7	77	54	12	47	16	18	14	1	23	2		18	7	34	10	6	38	46	13	27	56	51		18	4	1	7	4	13	14	9	15	2	13
		8	244	221	121	88	99	121	149	94	90	165		8	15	23	12	23	12	11	12	1	6	4		19	14	49	20	30	36	44	36	32	3	28		19	2	1	11	12	8	10	8	13	0	4
		9	211	198	131	111	101	141	151	78	93	145		9	23	22	11	14	5	12	11	1	3	4		20	10	17	8	23	31	19	22	24	1	53		20	3	1	2	6	7	6	5	14	0	47
		10	233	214	151	121	99	136	139	99	98	161		10	21	15	8	14	6	1	7	1	2	11		21	3	14	17	19	16	13	11	10	8	31		21	2	1	10	32	3	2	2	4	1	14
																										22	11	43	15	10	46	25	16	11	40	35		22	1	31	4	5	4	33	4	2	4	13
																										23	4	25	25	23	25	5	14	13	38	10		23	5	1	4	9	2	2	2	10	6	0
																										24	33	26	24	20	24	4	17	12	35	9		24	3	1	5	12	3	5	3	11	8	15
																										25	7	21	17	19	21	7	21	11	14	11		25	1	3	5	2	4	9	1	4	2	2
	Fig. 1e
		93.1048
		89.2843
		90.1286
		90.9683
	Fig. 1j				Fig. 1m				Fig. 1p
		AUC				AUC				AUC
		SI				RT				SI-RT
		Before	After			Before	After			Before	After
		0.873233	7.71134			-2.95251	4.83988			0.00938585	1.20389
		1.11778	9.08896			-3.37572	9.20068			-0.0613403	4.6057
		12.9491	15.7883			3.64227	7.99575			0.9342	4.53548
		-0.0613403	4.6057			1.28449	5.47946			-1.88465	3.46425
		10.8858	26.9632			-1.8747	5.17359			6.42599	7.75051
		3.79675	10.8336			-2.40483	10.4078			-0.384703	0.813753
		3.34753	16.3703			1.11778	9.08896			-0.576952	0.344866
		-0.866143	8.62507			0.706011	5.69481			0.443409	-0.859206
		-1.43484	7.28273			-0.866143	8.62507			-0.0288399	0.358937
		0.155608	8.04691			0.2327	11.0533			0.0846142	6.33698
	Fig. 1q					Fig. 1r
		peak ΔF/F					AUC(After-Before)
		SI	RT	SI-RT			SI	RT	SI-RT
		5.79924	5.69191	1.97938			6.83811	7.79239	1.1945
		7.74372	5.3128	5.12229			7.97118	12.5764	4.66704
		3.59623	5.76412	4.08713			2.83921	4.35348	3.60128
		10.7811	6.023	3.33424			4.66704	4.19497	5.3489
		7.41078	5.47757	5.61901			16.0774	7.04829	1.32452
		7.56607	1.05624	4.74815			7.03689	12.8126	1.19846
		4.66469	5.50888	1.74922			13.0227	7.97118	0.921818
		3.85162	5.2064	3.9639			9.49121	4.9888	-1.30262
		3.45582	4.66469	1.12661			8.71758	9.49121	0.387777
		5.50888	8.5513	3.59623			7.8913	10.8206	6.25237
[truncated: 11 more columns]

## Sheet: Fig. 2
	Fig. 2e
			S+D	D+S	D+D	S+S
			16.8321	12.3327	56.0619	47.6905
			17.2503	12.161	45.4506	47.4369
			16.417	10.7071	62.2131	52.4186
			11.7057	10.9848	51.5877	56.4637
			18.0641
	Fig. 2f
			S+D	D+S	D+D	S+S
			11.44	10.806	65.642	63.3189
			13.3415	6.1091	48.3645	46.994
			6.9795	10.2703	56.9136	48.5296
			8.9364	8.459	58.7028	53.1117
			9.9379
	Fig. 2v
			Type	Percentage
			Drug-seeking	22.1053
			Social-reward	17.1053
			Both	8.94737
			None	52.1053

## Sheet: Fig.3
	Fig. 3e								Fig. 3f
		ACSF		TTX		TTX+4-AP				ACSF		PTX
		130.298		0.906671		102.097				202.038		9.91894
		118.606		2.15879		92.167				468.187		10.5567
		78.8785		9.91688		79.1625				170.501		4.26804
		60.9338		6.61045		61.6917				244.912		7.38342
		154.979		6.54469		125.549				486.878		5.42307
		137.272		6.00292		113.613				345.42		36.447
		101.614		5.96723		100.039				458.399		15.1018
		96.7875		4.85575		82.1236				137.31		7.55274
		111.84		5.03009		110.954				174.993		3.29358
		95.1641		12.5462		84.0961				132.391		0
		273.561		0		259.226				91.2335		7.39418
		336.576		1.65722		76.1971				69.4717		7.09961
		259.995		0.863603		58.8222				79.6269		8.57591
		124.822		1.96183		114.373
		153.101		0		264.637
		182.093		0		28.169
		101.598		3.74619		123.189
		232.842		3.82608		82.7798
	Fig. 3g								Fig. 3h
		ACSF		NBQX					ACSF		SCH-23390
		91.4106		86.392					146.518		197.6
		86.9759		72.104					164.128		127.187
		264.953		263.554					107.975		90.4286
		624.262		680.113					80.5663		70.1357
		317.026		285.543					60.3523		59.3144
		155.288		153.856					67.4792		48.2336
		240.124		227.117					237.733		150.795
		97.369		87.2774					369.996		433.417
		108.35		121.012					75.8227		41.6417
		67.5781		38.457					67.2972		70.7315
		123.64		64.7991
	Fig. 3i
		Pre		Sti		Post
		0.642359		0.103255		0.544705
		0.409465		0.072274		0.343232
		1.26548		0.316468		1.25856
		0.572381		0.110547		0.397627
		2.47508		1.75366		1.93635
		1.2564		0.177654		0.708437
		1.3218		0.581002		0.957799
		1.79889		1.46382		1.96607

## Sheet: Fig. 4
Activation of Social-EnsDA
Fig. 4c
	Cell attach
	Firing frequency(Hz)
	Vehicle	CNO
	5.27394	9.59633
	5.31306	12.371
	4.57753	13.935
	5.47382	13.8617
	2.46304	13.6527
	2.51868	14.1017
	2.47698	7.76795
	3.14063	7.82242
	2.44554	7.80016
	2.32109	7.91083
Fig. 4d-f
	SA Training																SA Training																			SA Extinction
	CNO Active																CNO Inactive																			CNO Active
	animal day	N1	N2	N3	N4	N5	N6	N7	N8	N9							animal day	N1	N2	N3	N4	N5	N6	N7	N8	N9										animal day	N1	N2	N3	N4	N5	N6	N7	N8	N9
	1	130	19	24	20	58	21	10	34	11							1	0	9	0	3	1	19	42	0	0										12	205	115	147	126	173	211	187	236	281
	2	118	47	31	13	6	7	9	71	175							2	0	9	0	10	1	3	29	0	0										13	153	73	120	101	121	128	143	177	189
	3	103	36	27	25	93	37	70	136	188							3	0	0	0	1	1	14	0	0	0										14	90	68	178	40	87	84	111	90	110
	4	77	29	107	56	25	51	37	103	230							4	0	2	0	1	1	0	0	0	0										15	74	52	43	47	71	68	95	165	70
	5	100	36	224	66	114	77	121	34	136							5	0	28	0	1	1	0	0	0	0										16	69	15	54	39	78	99	86	155	67
	6	57	23	190	108	30	65	87	75	99							6	0	76	0	5	1	0	0	0	0										17	67	14	35	38	77	94	80	50	59
	7	42	59	136	40	64	61	88	105	125							7	0	1	0	10	1	0	0	0	0										18	57	19	33	55	67	44	177	57	43
	8	159	60	103	56	69	67	91	133	153							8	0	0	0	5	1	0	0	0	5										19	41	16	25	99	58	41	164	95	51
	9	103	65	111	64	72	79	94	138	196							9	0	0	0	6	1	0	0	0	0										20	32	28	31	44	52	32	99	48	130
	10	144	79	116	81	87	84	116	143	208							10	0	0	0	4	1	0	0	0	0										21	34	12	112	60	59	32	98	47	62
																																				22	59	46	64	76	47	15	69	58	51
																																				23	34	22	39	41	42	32	64	43	56
																																				24	24	32	34	31	39	22	54	18	74
																																				25	22	12	28	28	28	22	40	32	38
	SA Training																SA Training																			SA Extinction
	Vehicle Active																Vehicle Inactive																			Vehicle Active
	animal day	N11	N12	N13	N14	N15	N16	N17	N18	N19							animal day	N11	N12	N13	N14	N15	N16	N17	N18	N19										animal day	N11	N12	N13	N14	N15	N16	N17	N18	N19
	1	69	43	101	67	30	10	11	10	37							1	45	24	88	1	9	0	2	0	0										12	137	148	125	177	217	209	317	292	167
	2	170	44	39	130	46	8	20	9	21							2	25	8	15	1	3	0	0	0	0										13	81	113	56	119	201	163	266	297	128
	3	49	69	55	32	127	83	105	125	45							3	21	13	23	1	4	0	0	0	0										14	59	65	69	35	92	104	123	167	56
	4	32	57	41	30	75	143	166	220	85							4	11	1	25	1	0	0	0	0	0										15	50	60	64	69	46	99	178	152	44
	5	54	72	79	35	54	144	79	186	76							5	0	9	4	1	11	0	0	0	0										16	51	62	71	67	40	88	104	127	56
	6	57	75	38	144	30	231	86	130	65							6	0	0	23	1	0	0	0	0	0										17	43	54	65	45	24	76	89	101	33
	7	109	97	84	46	64	92	111	155	37							7	1	0	29	1	41	0	0	0	0										18	21	48	60	20	138	99	76	98	32
	8	79	67	129	36	129	113	112	156	65							8	1	0	6	1	0	0	0	0	0										19	38	47	55	34	111	62	59	77	87
	9	143	71	71	67	159	131	114	165	76							9	17	0	2	1	34	0	0	0	0										20	32	99	49	30	49	59	55	76	96
	10	144	86	79	82	164	136	119	170	81							10	2	0	2	1	12	0	0	0	0										21	29	36	42	32	98	55	42	65	33
																																				22	42	55	57	49	50	40	72	91	64
																																				23	34	49	44	41	44	38	66	67	45
																																				24	29	38	36	29	34	92	59	56	32
																																				25	27	36	32	27	28	28	39	42	27
Inhibition of Social-EnsDA
Fig.4i
	Cell attach
	Firing frequency(Hz)
	Vehicle	CNO
	3.75558	1.01466
	2.93145	1.01698
	2.51638	0.749801
	5.37642	0.083359
	2.69226	0.0698
	2.4113	0.273356
	2.45831	0.688375
	2.78658	0.75971
	3.41529	0.814583
	4.99375	0.973537
Fig. 4j-l
	SA Training																SA Training																			SA Extinction
	CNO Active																CNO Inactive																			CNO Active
	animal day	N1	N2	N3	N4	N5	N6	N7	N8	N9	N10	N11					animal day	N1	N2	N3	N4	N5	N6	N7	N8	N9	N10	N11								animal day	N1	N2	N3	N4	N5	N6	N7	N8	N9	N10	N11
	1	36	20	30	24	31	21	28	9	41	49	12					1	11	13	31	19	0	49	0	0	0	35	1								12	166	86	65	152	167	143	332	87	335	204	223
	2	90	32	16	39	38	25	26	22	74	82	14					2	1	1	11	13	1	0	0	3	0	16	17								13	89	79	58	75	90	133	278	136	296	143	188
	3	67	18	15	21	52	25	104	170	90	84	11					3	1	3	1	1	19	0	0	18	0	0	2								14	78	65	88	43	66	111	33	92	107	104	101
	4	57	87	32	54	34	27	40	40	28	63	87					4	1	56	0	6	0	0	0	32	0	0	6								15	66	14	89	42	35	65	152	76	91	88	85
	5	47	117	45	50	32	161	115	35	138	56	136					5	1	8	1	3	0	0	0	10	0	0	22								16	54	48	51	16	56	64	149	68	85	78	79
	6	42	52	67	59	31	88	123	65	100	68	74					6	1	0	0	0	0	0	0	9	0	0	14								17	46	40	63	18	48	50	142	64	80	76	70
	7	59	40	40	52	40	114	112	69	184	81	113					7	1	12	0	0	1	0	0	0	0	1	8								18	54	35	67	25	39	45	89	56	38	67	71
	8	80	44	66	40	35	68	125	71	134	88	145					8	1	4	0	0	0	0	0	7	0	1	5								19	47	39	21	33	34	94	125	55	76	66	56
	9	100	56	66	68	55	153	139	89	157	104	159					9	1	3	0	0	0	0	0	6	0	1	6								20	14	33	59	26	30	42	99	57	67	54	48
	10	109	96	88	75	85	142	183	111	181	128	197					10	1	4	0	0	0	0	0	4	0	1	3								21	54	39	39	22	39	48	62	42	62	51	51
																																				22	42	33	31	21	32	38	98	54	56	48	65
																																				23	32	26	26	14	29	31	59	40	62	50	50
																																				24	25	21	22	12	26	24	48	28	47	36	39
																																				25	21	16	14	8	22	18	44	24	39	34	37
	SA Training																SA Training																			SA Extinction
	Vehicle Active																Vehicle Inactive																			Vehicle Active
	animal day	N21	N22	N23	N24	N25	N26	N27	N28	N29	N30	N31					animal day	N21	N22	N23	N24	N25	N26	N27	N28	N29	N30	N31								animal day	N21	N22	N23	N24	N25	N26	N27	N28	N29	N30	N31
	1	34	12	18	23	44	33	99	16	7	50	19					1	8	1	2	1	0	13	22	0	2	1	1								12	153	121	51	159	152	197	45	217	379	180	199
	2	41	79	61	21	32	53	95	90	49	71	67					2	11	1	1	40	0	33	8	4	30	0	0								13	69	98	77	169	68	113	36	178	215	120	125
	3	49	58	51	128	29	18	24	72	54	66	156					3	7	1	49	7	0	27	3	0	10	0	0								14	55	77	66	150	46	88	30	189	183	71	60
	4	37	53	64	23	28	74	29	104	78	40	137					4	0	1	7	14	0	4	4	0	4	0	0								15	49	58	58	127	31	82	25	42	118	66	55
	5	41	50	50	37	45	66	36	77	154	62	80					5	0	1	40	11	0	1	1	1	1	0	0								16	44	45	22	157	40	98	49	166	65	21	40
	6	38	41	46	37	51	65	30	119	45	58	237					6	0	1	18	48	0	2	0	0	3	0	0								17	38	39	21	132	39	77	45	124	61	30	49
	7	33	82	45	55	48	58	48	78	53	224	77					7	0	1	14	1	0	0	0	1	0	0	0								18	32	43	46	85	33	69	44	145	59	33	44
	8	35	88	53	47	31	60	49	143	114	219	158					8	0	1	6	1	0	0	0	0	0	29	0								19	26	41	39	77	32	66	39	64	55	29	40
	9	57	110	69	101	67	83	64	126	197	118	73					9	0	1	4	1	0	0	0	0	0	15	0								20	24	37	36	111	28	54	36	60	143	26	36
	10	76	129	85	171	95	96	87	149	220	141	96					10	0	1	1	1	0	0	0	0	0	3	0								21	43	58	44	89	39	76	37	56	126	24	37
																																				22	34	49	40	72	32	61	48	48	70	38	58
																																				23	32	44	32	54	27	58	42	33	54	31	38
																																				24	26	36	27	50	21	45	37	23	37	22	32
																																				25	20	32	22	42	11	38	36	18	29	16	29

## Sheet: Fig. 5
Fig. 5f
		PL			IL			VS			DS			LS			VP			BNST			IPAC			LPO			PVN			SI			LH			LHB			MHB			CEA			DR
		Counts	Percentage		Counts	Percentage		Counts	Percentage		Counts	Percentage		Counts	Percentage		Counts	Percentage		Counts	Percentage		Counts	Percentage		Counts	Percentage		Counts	Percentage		Counts	Percentage		Counts	Percentage		Counts	Percentage		Counts	Percentage		Counts	Percentage		Counts	Percentage
	Input Tracing
	Social-reward-EnsDA-1	333.333	4.39947		133.333	1.75979		1400	18.4778		900	11.8786		595	7.85306		324	4.27629		256.667	3.38759		233.333	3.07963		143	1.88737		20	0.263968		100	1.31984		1050	13.8583		235.667	3.11043		168.333	2.22173		25	0.32996		300	3.95952
	Social-reward-EnsDA-2	375	5.27525		150	2.1101		1233.33	17.3497		750	10.5505		455	6.40064		351	4.93763		280	3.93885		140	1.96943		143	2.01163		40	0.562693		75	1.05505		1108.33	15.5913		303	4.2624		202	2.8416		50	0.703367		275	3.86852
	Social-reward-EnsDA-3	291.667	3.78084		133.333	1.72838		1433.33	18.5801		950	12.3147		420	5.44441		378	4.89997		303.333	3.93207		163.333	2.11727		99	1.28333		20	0.259258		150	1.94443		1225	15.8795		505	6.54626		168.333	2.18209		25	0.324072		375	4.86108
	Social-reward-EnsDA-4	250	3.21213		116.667	1.49899		1300	16.7031		950	12.2061		735	9.44366		270	3.4691		373.333	4.79678		140	1.79879		121	1.55467		20	0.25697		150	1.92728		1341.67	17.2384		471.333	6.05593		202	2.5954		25	0.321213		400	5.13941
		PL			IL			VS			DS			LS			VP			BNST			IPAC			LPO			PVN			SI			LH			LHB			MHB			CEA			DR
		Counts	Percentage		Counts	Percentage		Counts	Percentage		Counts	Percentage		Counts	Percentage		Counts	Percentage		Counts	Percentage		Counts	Percentage		Counts	Percentage		Counts	Percentage		Counts	Percentage		Counts	Percentage		Counts	Percentage		Counts	Percentage		Counts	Percentage		Counts	Percentage
	Input Tracing
	Drug-seeking-EnsDA-1	250	2.93186		150	1.75912		666.667	7.8183		2400	28.1459		735	8.61968		189	2.21649		303.333	3.55733		186.667	2.18912		121	1.41902		80	0.938196		75	0.879559		1283.33	15.0502		370.333	4.34307		134.667	1.5793		275	3.22505		50	0.586373
	Drug-seeking-EnsDA-2	333.333	3.69467		216.667	2.40154		733.333	8.12828		2100	23.2764		910	10.0865		162	1.79561		326.667	3.62078		163.333	1.81039		176	1.95079		60	0.665041		100	1.1084		1633.33	18.1039		404	4.47794		168.333	1.86581		200	2.2168		25	0.2771
	Drug-seeking-EnsDA-3	375	5.07649		183.333	2.48184		800	10.8298		2350	31.8126		455	6.15947		135	1.82753		186.667	2.52696		116.667	1.57935		99	1.34019		40	0.541492		50	0.676865		1050	14.2142		202	2.73453		67.3333	0.911511		250	3.38432		50	0.676865
	Drug-seeking-EnsDA-4	291.667	3.40335		166.667	1.94477		700	8.16803		2200	25.6709		805	9.39323		162	1.89032		326.667	3.81175		163.333	1.90587		110	1.28355		60	0.700117		100	1.16686		1225	14.294		404	4.71412		235.667	2.7499		225	2.62544		75	0.875146
[truncated: 8 more columns]

## Sheet: Fig. 6
Activation of DRN-VTADA pathway
Fig. 6c
	Cell attach
	Firing frequency(Hz)
	Vehicle	CNO
	2.50649	6.95699
	3.0453	6.69214
	5.07927	6.89911
	4.99943	8.082
	4.75415	7.99057
	5.23856	8.11531
	2.41186	8.56075
	2.14189	8.28952
	2.01601	8.24904
	3.21046	8.80446
	3.71432	6.67931
Figure 6d-f
	SA Training										SA Training											SA Extinction										SA Extinction										Relapse Test
	CNO Active										CNO Inactive											CNO Active										CNO Inactive										CNO
	animal day	N1	N2	N3	N4	N5	N6	N7	N8		animal day	N1	N2	N3	N4	N5	N6	N7	N8			animal day	N1	N2	N3	N4	N5	N6	N7	N8		animal day	N1	N2	N3	N4	N5	N6	N7	N8		animal pokes	N1	N2	N3	N4	N5	N6	N7
	1	61	13	147	171	106	57	29	16		1	6	81	103	0	17	0	0	0			12	155	138	121	298	211	127	145	145		12	76	18	36	0	22	0	0	0		active	35	23	32	78	24	20	50
	2	76	110	67	181	113	98	248	24		2	5	46	20	0	2	0	0	0			13	113	120	106	169	196	108	125	107		13	28	47	8	0	20	0	0	0		inactive	13	20	11	0	35	0	0
	3	330	93	61	176	79	192	237	146		3	17	83	1	0	9	0	0	0			14	59	82	93	74	129	26	197	80		14	16	22	0	0	6	0	0	0
	4	252	87	83	154	110	169	241	83		4	4	16	3	0	5	0	0	0			15	56	73	99	101	30	7	64	53		15	9	60	9	0	6	0	0	0
	5	283	68	89	184	117	204	104	132		5	0	16	4	0	0	0	0	0			16	24	60	89	96	56	37	64	65		16	57	20	35	0	21	0	0	0
	6	209	84	98	172	92	105	140	87		6	56	11	18	0	2	0	0	0			17	44	60	73	87	84	16	109	53		17	32	24	11	0	8	0	0	0
	7	476	63	80	103	100	108	223	108		7	13	53	1	0	1	1	0	0			18	65	20	48	66	16	18	50	65		18	5	17	23	0	5	0	0	0
	8	208	85	109	137	126	167	60	75		8	44	53	1	0	0	0	0	0			19	49	24	57	86	12	26	89	37		19	12	12	21	0	9	0	0	0
	9	164	64	72	111	220	168	67	81		9	16	17	0	0	1	0	0	0			20	39	23	47	76	14	18	78	40		20	6	9	17	0	6	0	0	0
	10	164	69	55	337	349	58	53	64		10	11	13	0	0	7	0	0	0			21	27	19	44	43	13	11	81	32		21	3	8	15	0	4	0	0	0
																						22	21	7	56	74	13	4	77	27		22	2	8	11	0	3	0	0	0
																						23	20	8	25	34	11	5	42	21		23	4	9	13	0	2	0	0	0
																						24	16	6	18	25	7	7	39	19		24	5	1	9	0	9	0	0	0
																						25	9	7	12	21	6	6	32	16		25	2	6	6	0	7	0	0	0
	SA Training										SA Training											SA Extinction																				Relapse Test
	Vehicle Active										Vehicle Inactive											Vehicle Active																				Vehicle
	animal day	N11	N12	N13	N14	N15	N16	N17	N18		animal day	N11	N12	N13	N14	N15	N16	N17	N18			animal day	N11	N12	N13	N14	N15	N16	N17	N18		animal day	N11	N12	N13	N14	N15	N16	N17	N18		animal pokes	N11	N12	N13	N14	N15	N16	N17
	1	168	102	21	135	75	143	392	24		1	0	0	0	141	0	17	0	114			12	101	376	161	168	202	298	103	91		12	0	0	84	100	0	22	0	31		active	56	78	75	78	47	46	68
	2	123	108	85	170	65	112	155	48		2	0	0	0	12	4	2	0	65			13	93	181	135	123	187	114	98	86		13	0	0	25	63	0	20	0	11		inactive	0	0	20	10	0	0	0
	3	64	229	175	108	267	100	104	59		3	0	0	0	23	0	9	0	1			14	57	52	127	103	113	76	56	63		14	0	0	44	76	0	6	0	4
	4	60	255	107	170	107	94	88	83		4	0	0	0	25	0	5	0	0			15	88	103	98	124	105	85	77	33		15	0	0	36	113	0	6	0	2
	5	74	367	121	182	111	106	101	90		5	0	0	0	35	0	0	0	0			16	71	88	41	98	104	62	63	33		16	0	0	35	95	0	21	0	2
	6	52	399	78	180	55	75	50	93		6	0	0	0	21	0	2	0	2			17	83	78	78	102	76	31	44	9		17	0	0	23	27	0	8	0	14
	7	47	155	72	127	61	87	44	72		7	0	0	0	23	0	1	0	0			18	71	101	112	83	85	33	31	14		18	0	0	5	68	0	5	0	4
	8	49	187	97	157	85	121	42	107		8	0	0	0	50	0	0	0	0			19	67	88	44	74	72	29	46	69		19	0	0	6	23	0	9	0	9
	9	47	311	110	152	64	89	45	78		9	0	0	0	38	0	1	0	6			20	75	86	43	72	70	24	29	46		20	0	0	8	21	0	6	0	6
	10	50	364	149	188	54	270	46	81		10	0	0	0	19	0	7	0	4			21	65	72	32	69	61	17	21	31		21	0	0	4	13	0	4	0	2
																						22	71	66	38	64	65	15	14	18		22	0	0	3	12	0	3	0	5
																						23	43	45	33	46	45	11	7	12		23	0	0	2	13	0	2	0	5
																						24	34	38	26	39	36	9	7	8		24	0	0	3	7	0	9	0	4
																						25	28	31	18	27	29	5	4	6		25	0	0	4	5	0	7	0	8
Inhibition of DRN-VTADA pathway
Fig.6i
	Cell attach
	Firing frequency(Hz)
	Vehicle	CNO
	4.72756	1.7993
	4.86378	1.88868
	5.90424	2.12042
	4.33148	1.32998
	3.8054	1.3777
	2.95502	1.48014
	3.73124	1.45152
	2.73	1.01425
	2.84895	1.66391
	3.36803	1.33022
Fig.6j-l
	SA Training										SA Training											SA Extinction																				Relapse Test
	CNO Active										CNO Inactive											CNO Active																				CNO
	animal day	N1	N2	N3	N4	N5	N6	N7	N8		animal day	N1	N2	N3	N4	N5	N6	N7	N8			animal day	N1	N2	N3	N4	N5	N6	N7	N8		animal day	N1	N2	N3	N4	N5	N6	N7	N8		animal pokes	N1	N2	N3	N4	N5	N6	N7
	1	42	48	297	225	6	13	85	7		1	0	27	75	0	4	4	0	0			12	178	211	198	211	198	102	165	83		12	0	85	26	0	22	2	13	0		active	48	62	58	65	73	37	60
	2	63	141	216	168	303	57	101	19		2	0	16	59	0	95	20	0	0			13	80	130	109	154	74	23	124	79		13	0	70	17	0	33	9	21	0		inactive	0	15	5	0	13	0	8
	3	52	128	243	101	258	88	94	17		3	0	7	21	0	67	2	6	0			14	54	98	87	45	85	19	92	76		14	0	14	23	0	29	5	8	0
	4	163	99	247	84	66	66	142	25		4	0	6	16	0	4	0	13	0			15	105	87	87	87	61	33	66	47		15	0	59	43	0	33	11	18	0
	5	133	69	172	107	166	69	86	42		5	0	0	39	0	0	2	28	0			16	93	67	42	48	57	31	64	50		16	0	29	37	0	26	19	20	0
	6	332	92	160	91	181	100	99	43		6	0	0	37	0	9	1	20	0			17	38	109	61	77	64	43	33	33		17	0	15	5	0	9	2	25	0
	7	100	95	160	97	146	104	82	56		7	0	0	38	0	34	0	29	0			18	75	69	13	24	44	20	26	40		18	0	6	12	0	24	13	15	0
	8	134	92	156	111	158	103	174	66		8	0	0	19	0	1	5	7	0			19	69	59	13	48	45	21	28	32		19	0	45	15	0	20	8	12	0
	9	121	73	184	124	227	158	83	55		9	0	0	15	0	39	0	3	0			20	58	46	33	44	40	18	31	26		20	0	23	16	0	9	6	8	0
	10	148	140	180	197	232	87	87	51		10	0	0	19	0	8	15	7	0			21	35	31	27	36	28	16	27	22		21	0	14	8	0	4	3	11	0
																						22	26	21	32	24	20	10	34	17		22	0	13	5	0	7	4	7	0
																						23	21	16	21	16	12	8	21	15		23	0	15	4	0	3	6	11	0
																						24	22	14	16	27	15	12	29	12		24	0	8	2	0	5	4	4	0
																						25	28	9	13	21	11	7	17	8		25	0	5	1	0	2	3	6	0
	SA Training										SA Training											SA Extinction																				Relapse Test
	Vehicle Active										Vehicle Inactive											Vehicle Active																				Vehicle
	animal day	N11	N12	N13	N14	N15	N16	N17	N18		animal day	N11	N12	N13	N14	N15	N16	N17	N18			animal day	N11	N12	N13	N14	N15	N16	N17	N18		animal day	N11	N12	N13	N14	N15	N16	N17	N18		animal pokes	N11	N12	N13	N14	N15	N16	N17
	1	9	108	130	6	192	6	4	82		1	0	6	15	25	0	0	0	34			12	211	165	78	142	256	281	188	89		12	0	18	18	21	0	0	0	41		active	20	16	31	27	36	42	55
	2	98	174	125	26	160	167	62	147		2	0	0	81	41	0	0	0	30			13	116	35	63	102	193	135	139	32		13	0	23	21	25	0	0	0	32		inactive	10	12	7	5	0	0	0
	3	155	173	88	57	143	98	183	69		3	0	17	4	33	0	0	0	21			14	28	61	67	85	135	56	70	30		14	0	7	9	31	0	0	0	27
	4	105	195	91	164	161	150	125	56		4	0	26	9	23	0	0	0	12			15	36	68	76	52	121	125	56	21		15	0	82	67	72	0	0	0	22
	5	153	208	173	185	173	140	105	65		5	0	55	60	15	0	0	0	11			16	26	53	67	48	119	112	53	18		16	0	19	60	46	0	0	0	13
	6	144	231	140	123	155	175	18	42		6	0	44	3	44	0	0	0	6			17	66	48	57	28	67	68	35	11		17	0	11	19	27	0	0	0	12
	7	107	262	124	104	241	121	82	58		7	0	28	11	19	0	0	0	7			18	35	48	36	21	93	59	26	6		18	0	11	25	40	0	0	0	14
	8	165	265	157	98	214	180	30	70		8	0	35	33	18	0	0	0	4			19	28	43	26	19	76	38	107	8		19	0	1	67	51	0	0	0	6
	9	105	188	71	88	204	162	43	61		9	0	15	34	14	0	0	0	3			20	52	34	27	17	82	48	89	9		20	0	1	25	24	0	0	0	8
	10	190	148	115	77	234	167	181	61		10	0	14	45	0	0	0	0	6			21	44	27	19	18	79	41	71	6		21	0	3	21	9	0	0	0	4
																						22	49	23	14	18	82	61	64	5		22	0	2	14	6	0	0	0	6
																						23	29	13	12	8	49	35	37	5		23	0	5	2	7	0	0	0	3
																						24	24	8	9	11	37	27	21	7		24	0	4	2	3	0	0	0	2
																						24	14	4	7	6	31	21	17	4		24	0	1	2	1	0	0	0	5
[truncated: 1 more columns]

## Sheet: Supplementary Fig. 1
	Extended Data Fig. 1b									Extended Data Fig. 1d
		Pre-Test	Post-Test								Pre-Test	Post-Test
		-18.7	111.7								14.3	24.5
		12.9	109.5								-37.4	73.9
		37.5	122.9								7.9	65.5
		-65.2	105.2								24.4	33.4
		48.7	141.7								34.8	37.4
		-50.3	130.1								-59.5	-9.5
		-58.8	121.6								-42.8	-14.3
		-57.7	92.7								-47.5	12.5
Extended Data Fig. 1f
	day	Social partners active									day	No partners active
	1	50	31	35	38	22	19	24	19		1	5	14	8	5	7	8	5	5
	2	30	27	32	15	33	19	29	46		2	4	3	12	4	3	6	7	3
	3	37	44	26	36	29	30	31	28		3	2	4	4	3	4	4	3	4
	4	30	41	33	31	34	30	28	26		4	4	5	3	4	5	4	2	3
	5	31	26	32	30	34	30	27	28		5	4	2	4	2	6	2	4	2
	6	20	34	32	31	31	33	33	31		6	5	3	3	4	5	4	2	2
	7	36	35	36	32	38	34	43	39		7	11	4	3	5	6	9	2	2
	8	42	44	41	37	46	34	50	39		8	3	2	4	6	3	4	2	8
	day	Social partners inactive									day	No partners inactive
	1	4	5	1	1	5	4	5	0		1	6	0	3	0	3	2	5	4
	2	2	6	2	14	0	1	2	1		2	0	0	4	0	2	3	2	0
	3	6	0	10	1	0	1	12	0		3	0	3	2	0	11	4	3	0
	4	2	2	2	0	11	0	5	2		4	1	2	5	0	5	2	0	0
	5	0	0	0	0	0	0	4	0		5	6	1	0	0	6	14	8	1
	6	0	10	0	0	5	0	4	0		6	5	0	0	0	2	4	2	2
	7	0	0	0	0	4	0	2	3		7	1	0	0	0	5	2	1	3
	8	0	1	0	0	3	0	3	4		8	2	0	0	0	2	3	3	1
Extended Data Fig. 1i
	day	ChR2 PokeA									day	ChR2 PokeB
	1	130	205	128	62	199	134	198	136		1	81	37	67	38	22	14	59	13
	2	131	172	145	151	111	191	271	186		2	60	39	36	31	16	18	44	16
	3	243	226	152	394	123	259	312	256		3	57	32	42	32	14	13	46	13
	4	278	296	186	470	163	285	348	243		4	59	41	33	28	18	12	37	12
	5	156	61	44	133	72	125	49	132		5	114	143	278	146	109	136	208	273
	6	47	14	42	35	56	21	45	29		6	238	114	155	142	127	144	261	166
	7	57	13	32	42	46	13	32	14		7	281	225	115	378	102	126	306	199
	8	49	12	41	33	37	12	28	18		8	297	254	197	342	124	154	312	255
	day	mCherry PokeA									day	mCherry PokeB
	1	25	18	21	29	41	11	22	8		1	16	23	13	17	37	13	22	8
	2	18	16	17	26	38	14	17	11		2	14	17	8	13	37	9	16	4
	3	26	21	16	27	32	8	13	12		3	15	14	6	12	24	8	19	2
	4	19	17	13	26	8	11	12	11		4	11	3	8	19	29	11	16	3
	5	18	19	14	21	17	8	12	10		5	15	8	12	12	19	10	18	3
	6	16	14	13	12	13	7	11	6		6	12	17	10	21	13	10	17	2
	7	13	14	13	17	12	7	9	6		7	11	7	10	18	9	9	24	4
	8	5	5	5	5	5	5	5	5		8	10	7	9	13	17	8	18	2
Extended Data Fig. 1j
	Laser										No Laser
	ChR2	214	204.375	169.5	260.625	132.25	178.625	277	214.25		ChR2	70.75	31.125	42.125	46.5	35.125	28.5	42.5	30.875
	mCherry	17.5	15.5	14	20.375	20.75	8.875	12.625	8.625		mCherry	13	12	9.5	15.625	23.125	9.75	18.75	3.5

## Sheet: Supplementary Fig. 2
Extended Data Fig. 2b-d
	SA Training											SA Training												SA Extinction											SA Extinction											Relapse Test
	Social reward Active											Social reward Inactive												Social reward Active											Social reward Inactive											Social reward
	animal day	N1	N2	N3	N4	N5	N6	N7	N8	N9		animal day	N1	N2	N3	N4	N5	N6	N7	N8	N9			animal day	N1	N2	N3	N4	N5	N6	N7	N8	N9		animal day	N1	N2	N3	N4	N5	N6	N7	N8	N9		animal pokes	N1	N2	N3
	1	18	15	14	14	21	32	11	14	19		1	23	15	5	0	0	17	8	3	0			12	84	131	101	18	62	42	62	109	110		12	22	2	66	0	0	25	22	31	0		active	55	24	28
	2	37	13	15	19	44	23	14	14	20		2	26	5	0	0	0	2	8	2	0			13	83	122	99	17	26	30	58	103	107		13	21	5	14	0	0	17	24	20	0		inactive	16	16	22
	3	39	34	22	23	30	21	23	21	27		3	42	6	0	0	0	2	1	7	0			14	57	55	68	27	56	20	59	72	56		14	16	9	7	0	0	3	44	20	0
	4	42	103	18	37	28	27	22	34	46		4	4	2	0	0	0	1	0	0	0			15	41	33	22	19	37	17	35	34	31		15	0	16	4	0	0	5	39	28	0
	5	50	124	32	22	56	36	27	23	37		5	5	20	0	0	0	0	65	3	0			16	17	16	42	16	12	11	13	13	26		16	1	35	0	0	0	0	10	4	0
	6	54	105	41	21	71	32	20	31	56		6	90	6	0	0	0	1	0	4	0			17	7	21	27	21	17	16	13	18	31		17	7	11	0	0	0	0	7	7	0
	7	28	120	44	22	80	34	23	48	44		7	4	1	0	0	0	11	1	0	0			18	15	18	9	16	17	13	4	14	33		18	1	6	0	0	0	0	2	4	0
	8	37	101	37	21	29	27	26	35	34		8	3	0	0	0	0	0	0	0	0
	9	42	141	60	39	68	38	43	41	55		9	0	11	0	0	0	0	1	0	0
	10	44	142	59	29	69	39	44	45	57		10	0	4	0	0	0	0	8	0	0
	SA Training											SA Training												SA Extinction											SA Extinction											Relapse Test
	No reward Active											No reward Inactive												No reward Active											No reward Inactive											No reward
	animal day	N11	N12	N13	N14	N15	N16	N17	N18	N19		animal day	N11	N12	N13	N14	N15	N16	N17	N18	N19			animal day	N11	N12	N13	N14	N15	N16	N17	N18	N19		animal day	N11	N12	N13	N14	N15	N16	N17	N18	N19		animal pokes	N11	N12	N13
	1	12	14	12	15	13	14	17	9	13		1	18	3	6	0	0	10	0	0	0			12	44	55	135	51	47	183	67	99	134		12	13	3	10	0	0	56	0	0	0		active	129	83	78
	2	15	20	21	30	16	16	18	16	15		2	1	2	0	0	0	0	0	0	0			13	18	54	127	27	44	88	60	96	126		13	18	3	13	0	0	52	0	0	0		inactive	38	20	0
	3	34	25	27	21	21	18	36	26	37		3	7	2	7	0	0	0	0	0	0			14	19	12	112	9	45	185	22	62	80		14	21	24	22	0	0	39	0	0	0
	4	33	28	22	27	20	33	21	23	43		4	2	10	8	0	0	7	0	0	0			15	41	27	22	8	41	134	18	12	45		15	11	5	24	0	0	47	0	0	0
	5	70	18	36	130	24	31	38	17	31		5	12	19	2	0	0	18	0	0	0			16	34	18	43	14	3	37	7	25	51		16	5	0	16	0	0	32	0	0	0
	6	35	34	51	171	33	29	21	36	32		6	0	1	3	0	0	2	0	0	0			17	5	7	52	12	4	40	13	19	42		17	9	6	21	0	0	59	0	0	0
	7	34	33	34	135	36	47	28	35	47		7	0	3	1	0	0	0	0	0	0			18	6	20	16	9	4	31	11	12	29		18	5	6	11	0	0	18	0	0	0
	8	53	35	38	154	30	69	32	71	49		8	4	7	8	0	0	0	0	0	0
	9	42	37	78	52	35	58	43	42	51		9	2	1	6	0	0	3	0	0	0
	10	43	41	42	59	32	113	34	44	51		10	1	1	3	0	0	2	0	0	0
Extended Data Fig. 2f-h
	SA Training										SA Training											SA Extinction										SA Extinction										Relapse Test
	Toy Active										Toy Inactive											Toy Active										Toy Inactive										Toy
	animal day	N1	N2	N3	N4	N5	N6	N7	N8		animal day	N1	N2	N3	N4	N5	N6	N7	N8			animal day	N1	N2	N3	N4	N5	N6	N7	N8		animal day	N1	N2	N3	N4	N5	N6	N7	N8		animal pokes	N1	N2	N3	N4	N5	N6	N7
	1	77	36	15	24	58	148	78	21		1	10	17	0	30	6	0	33	21			12	254	223	141	121	156	67	289	147		12	15	14	0	19	0	0	16	12		active	29	57	58	33	45	32	69
	2	28	45	42	14	54	15	55	23		2	0	6	0	9	10	0	43	17			13	120	40	77	70	147	121	89	88		13	19	12	0	11	0	0	11	6		inactive	0	11	7	1	0	13	11
	3	86	165	79	61	22	99	29	36		3	4	25	0	7	0	0	21	12			14	62	34	148	109	21	122	26	45		14	12	11	0	11	0	0	19	11
	4	130	49	90	99	76	135	13	43		4	44	10	0	1	0	0	48	7			15	21	31	75	126	28	51	17	37		15	9	6	0	9	0	0	7	5
	5	84	66	96	123	56	129	29	45		5	15	9	0	0	0	0	7	7			16	40	17	98	75	35	50	46	55		16	16	4	0	9	0	0	33	4
	6	184	196	84	143	46	94	66	46		6	17	6	0	17	0	0	34	4			17	37	8	105	91	20	22	63	44		17	13	6	5	18	0	0	17	0
	7	123	190	80	74	77	111	206	51		7	6	7	10	1	0	0	36	7			18	16	35	31	87	90	19	50	32		18	7	10	2	7	0	0	14	0
	8	134	208	91	85	71	122	217	76		8	11	17	0	1	0	0	21	5			19	25	27	52	36	28	8	71	45		19	18	8	0	21	0	0	17	0
	9	137	211	99	91	67	119	211	74		9	12	14	0	2	0	0	12	5			20	14	5	41	53	47	10	42	32		20	9	3	0	20	0	0	12	1
	10	129	216	111	101	77	122	231	77		10	10	12	0	13	0	0	15	7			21	6	10	23	43	25	25	20	38		21	4	10	0	19	0	0	5	0
																						22	17	16	101	51	43	43	82	42		22	16	6	1	7	0	0	12	0
																						23	15	10	149	54	23	10	18	33		23	5	22	0	9	0	0	6	0
																						24	13	7	41	49	8	8	17	28		24	1	11	0	9	0	0	11	0
																						25	7	19	11	31	11	10	11	22		25	2	2	2	2	0	0	4	0
	SA Training										SA Training											SA Extinction										SA Extinction										Relapse Test
	No reward Active										No reward Inactive											No reward Active										No reward Inactive										No reward
	animal day	N11	N12	N13	N14	N15	N16	N17	N18		animal day	N11	N12	N13	N14	N15	N16	N17	N18			animal day	N11	N12	N13	N14	N15	N16	N17	N18		animal day	N11	N12	N13	N14	N15	N16	N17	N18		animal pokes	N11	N12	N13	N14	N15	N16	N17
	1	24	132	80	34	62	68	23	33		1	2	1	0	13	1	69	4	18			12	171	76	254	154	176	99	128	128		12	1	11	35	1	11	13	31	8		active	51	56	66	64	79	57	39
	2	21	53	55	41	79	61	21	36		2	1	40	0	33	1	6	6	11			13	116	63	68	158	153	109	98	98		13	0	3	7	0	1	1	11	6		inactive	11	1	0	0	3	4	18
	3	86	56	26	49	58	51	128	45		3	49	7	0	27	1	0	73	8			14	58	41	139	32	27	110	35	76		14	0	0	0	0	1	3	1	7
	4	44	53	114	37	53	64	219	44		4	47	14	0	24	1	3	22	6			15	17	38	66	39	34	39	26	54		15	0	0	0	0	1	56	0	0
	5	74	66	160	41	250	89	119	49		5	40	11	0	1	1	10	21	4			16	36	24	89	46	41	38	55	32		16	0	0	1	0	1	8	1	0
	6	41	77	271	78	98	76	37	55		6	18	48	0	2	1	8	0	6			17	33	15	96	31	26	10	72	44		17	0	0	0	0	1	0	0	0
	7	78	155	121	76	112	45	55	59		7	14	1	0	0	1	13	0	11			18	12	42	22	101	96	7	59	48		18	0	0	0	0	1	12	0	0
	8	67	172	119	192	88	73	137	77		8	6	1	0	0	1	4	30	4			19	21	34	43	39	34	4	80	39		19	0	0	0	0	1	4	0	0
	9	76	77	231	171	98	57	171	87		9	4	1	0	0	1	6	7	6			20	10	12	32	58	53	56	51	33		20	0	0	0	0	1	3	0	0
	10	191	89	167	143	236	65	99	69		10	12	1	0	0	1	7	4	5			21	55	17	44	36	31	33	29	36		21	0	0	0	0	1	2	0	0
																						22	13	23	12	34	49	31	41	32		22	0	0	0	0	1	4	0	0
																						23	11	17	40	34	29	12	27	38		23	0	0	0	0	1	3	0	0
																						24	9	14	32	19	14	14	26	28		24	0	0	0	0	1	3	3	0
																						25	3	26	2	22	17	12	20	21		25	0	0	0	0	0	5	0	0
Extended Data Fig. 3j-l
	SA Training										SA Training											SA Extinction										SA Extinction										Relapse Test
	Anesthetized Active										Anesthetized Inactive											Anesthetized Active										Anesthetized Inactive										Anesthetized
	animal day	N1	N2	N3	N4	N5	N6	N7	N8		animal day	N1	N2	N3	N4	N5	N6	N7	N8			animal day	N1	N2	N3	N4	N5	N6	N7	N8		animal day	N1	N2	N3	N4	N5	N6	N7	N8		animal pokes	N1	N2	N3	N4	N5	N6	N7
	1	31	15	31	45	145	125	93	21		1	9	0	32	17	40	8	40	0			12	81	269	141	49	182	136	211	201		12	5	2	15	6	21	3	21	0		active	28	38	40	59	51	44	52
	2	47	33	65	33	135	104	25	22		2	1	0	9	52	17	4	11	0			13	77	214	104	80	97	101	92	165		13	6	2	12	4	31	29	72	0		inactive	1	4	17	3	0	8	5
	3	52	32	57	75	107	156	30	34		3	0	0	5	24	17	19	0	0			14	71	144	87	78	91	98	78	132		14	3	2	7	5	19	18	37	0
	4	73	57	33	48	105	81	175	64		4	0	0	0	16	52	1	0	0			15	67	121	78	77	53	91	65	111		15	2	1	5	4	6	13	12	0
	5	67	71	56	44	184	75	222	78		5	2	0	1	28	24	3	33	0			16	66	78	72	67	39	63	36	99		16	1	1	6	4	7	10	12	0
	6	64	39	44	51	159	70	165	91		6	0	0	5	14	45	2	25	0			17	59	64	65	44	51	15	22	81		17	1	1	3	3	14	5	31	0
	7	42	99	121	81	144	71	129	101		7	0	1	3	12	37	4	28	0			18	55	16	59	43	17	59	18	66		18	0	1	3	2	3	6	9	0
	8	39	189	156	86	132	82	170	121		8	0	3	6	7	21	3	21	0			19	56	56	55	39	30	20	21	49		19	0	0	5	2	4	0	6	0
	9	66	161	155	78	156	98	157	146		9	0	2	1	2	11	2	17	0			20	66	76	65	46	20	38	19	38		20	0	0	1	1	1	2	9	0
	10	79	211	136	87	176	121	205	153		10	0	1	1	1	3	2	12	0			21	57	54	58	41	15	13	20	32		21	0	0	1	1	4	4	15	0
																						22	44	51	43	31	21	14	24	26		22	0	0	1	1	10	3	16	0
																						23	31	41	30	21	16	12	8	22		23	0	0	1	1	0	4	7	0
																						24	26	32	31	19	13	27	36	18		24	0	0	1	1	3	2	8	0
																						25	21	31	21	15	31	26	18	12		25	0	0	1	1	0	2	2	0
	SA Training										SA Training											SA Extinction										SA Extinction										Relapse Test
	No reward Active										No reward Inactive											No reward Active										No reward Inactive										No reward
	animal day	N11	N12	N13	N14	N15	N16	N17	N18		animal day	N11	N12	N13	N14	N15	N16	N17	N18			animal day	N11	N12	N13	N14	N15	N16	N17	N18		animal day	N11	N12	N13	N14	N15	N16	N17	N18		animal pokes	N11	N12	N13	N14	N15	N16	N17
	1	28	26	53	34	71	45	45	136		1	1	69	4	3	40	13	27	0			12	142	156	67	97	299	178	276	159		12	1	18	4	3	77	5	22	0		active	65	37	52	73	77	48	34
	2	38	53	24	16	116	113	53	121		2	1	6	6	11	134	4	27	0			13	101	124	55	78	123	102	131	134		13	1	12	4	1	34	11	63	0		inactive	0	0	11	6	5	3	9
	3	29	74	23	26	107	107	73	111		3	1	0	73	0	83	0	8	0			14	91	98	52	67	78	65	101	121		14	1	11	3	1	42	0	38	0
	4	22	59	33	35	91	127	103	88		4	1	3	12	0	98	2	39	0			15	118	81	24	62	56	51	96	101		15	1	7	2	2	65	2	43	0
	5	99	72	96	41	74	112	81	91		5	1	10	0	0	62	0	30	0			16	70	69	29	45	72	6	88	81		16	1	8	0	1	17	7	20	0
	6	53	173	47	89	101	123	95	99		6	1	8	0	0	17	3	23	0			17	54	66	33	41	55	5	99	74		17	1	5	0	0	15	2	13	0
	7	146	87	48	54	113	109	114	115		7	1	13	0	0	12	23	2	0			18	43	60	29	35	23	17	82	66		18	1	3	0	0	13	0	4	0
	8	155	116	62	63	124	120	147	121		8	1	4	0	0	9	6	4	0			19	78	52	45	30	27	56	51	67		19	1	3	0	0	14	0	47	0
	9	178	145	66	74	139	136	167	138		9	1	6	7	0	8	7	2	0			20	78	81	36	24	32	33	28	53		20	1	3	2	0	4	1	14	0
	10	132	168	78	89	185	145	198	149		10	1	3	4	0	8	5	2	0			21	47	67	32	22	24	25	53	36		21	1	3	0	0	2	4	13	0
																						22	40	55	25	16	10	8	31	31		22	1	2	1	0	10	6	0	0
																						23	32	50	16	16	11	40	35	24		23	1	4	0	0	11	8	15	0
																						24	25	43	12	11	13	38	10	21		24	1	4	1	0	4	2	2	0
																						25	21	32	6	8	12	35	9	13		25	1	3	0	0	3	2	1	0
[truncated: 6 more columns]

## Sheet: Supplementary Fig. 3
	Extended Data Fig. 3f				Extended Data Fig. 3i				Extended Data Fig. 3l
		AUC				AUC				AUC
		SI				RT				SI-RT
		Before	After			Before	After			Before	After
		-3.98087	6.51396			-6.87191	10.1708			-1.50912	6.53323
		-2.2488	3.98956			-2.45721	6.04598			0.445633	0.418859
		-2.05741	3.43727			-3.16303	9.42008			-7.33559	-6.88782
		-6.7141	6.80663			2.12223	17.2521			3.35823	3.88574
		-5.00849	-1.40671			-3.00437	3.83396			0.9342	4.53548
	Extended Data Fig. 3m					Extended Data Fig. 3n
		ΔF/F					AUC(After-Before)
		SI	RT	SI-RT			SI	RT	SI-RT
		13.3471	40.8968	10.1399			10.4948	17.0427	8.04235
		6.7755	9.83568	11.1785			6.23836	8.50318	-0.0267739
		7.14478	13.5625	1.81924			5.49468	12.5831	0.447769
		9.54368	17.1664	9.1392			13.5207	15.1299	0.52751
		9.04021	8.09598	4.08713			3.60178	6.83833	3.60128

## Sheet: Supplementary Fig. 4
Extended Data Fig. 4d
	-6h	37.6452	35.4408	34.7542	36.1082
	-3h	82.6827	101.283	104.652	92.2969
	0h	114.195	114.224	113.892	131.809
	0.5h	155.926	192.167	177.913	174.896
	3h	67.9634	84.8838	70.5183	83.1976
	homecage	36.6422	38.4889	24.4072	24.4434

[truncated: 15 more sheets: Supplementary Fig. 5, Supplementary Fig. 6, Supplementary Fig. 7, Supplementary Fig. 8, Supplementary Fig. 9, Supplementary Fig. 10, Supplementary Fig. 11, Supplementary Fig. 12, Supplementary Fig. 13, Supplementary Fig. 14, Supplementary Fig. 15, Supplementary Fig. 16, Supplementary Fig.17, Supplementary Fig. 18, Supplementarya Fig. 19]
